# Supplementary material for: New Alternative Mixtures of Cryoprotectants for Equine Immature Oocyte Vitrification
Source: Animals (Basel). 2021 Oct 28;11(11):3077. doi: 10.3390/ani11113077 (PMC8614364; doi:10.3390/ani11113077)
Supplement: Supplementary file 1 [file animals-11-03077-s001.zip]

Archive with 1 entries (1 files):
- animals-1422625-supplementary.pdf
